# Supplementary material for: Two new species of the genus Camptoscaphiella from Yunnan, China (Araneae, Oonopidae)
Source: Zookeys. 2021 Jul 30;1052:43–53. doi: 10.3897/zookeys.1052.66743 (PMC8346408; doi:10.3897/zookeys.1052.66743)
Supplement: XML Treatment for Camptoscaphiella [file zookeys.1052.66743-treatment1.xml]

<!DOCTYPE tp:taxon-treatment
  PUBLIC "-//TaxonX//DTD Taxonomic Treatment Publishing DTD v0 20100105//EN" "tax-treatment-NSO.dtd">
<tp:taxon-treatment xmlns:tp="http://www.plazi.org/taxpub"><tp:treatment-meta><kwd-group><label>Taxon classification</label><kwd><named-content xmlns:xlink="http://www.w3.org/1999/xlink" content-type="kingdom">Animalia</named-content></kwd><kwd><named-content xmlns:xlink="http://www.w3.org/1999/xlink" content-type="order">Araneae</named-content></kwd><kwd><named-content xmlns:xlink="http://www.w3.org/1999/xlink" content-type="family">Oonopidae</named-content></kwd></kwd-group><mixed-citation publication-type="journal"><person-group><name><surname>Huang</surname><given-names>Ying</given-names></name><name><surname>Bian</surname><given-names>Dongju</given-names></name><name><surname>Tong</surname><given-names>Yanfeng</given-names></name><name><surname>Li</surname><given-names>Shuqiang</given-names></name></person-group><article-title>Two new species of the genus <italic><tp:taxon-name><tp:taxon-name-part taxon-name-part-type="genus" reg="Camptoscaphiella">Camptoscaphiella</tp:taxon-name-part></tp:taxon-name></italic> from Yunnan, China (<tp:taxon-name><tp:taxon-name-part taxon-name-part-type="order">Araneae</tp:taxon-name-part></tp:taxon-name>, <tp:taxon-name><tp:taxon-name-part taxon-name-part-type="family">Oonopidae</tp:taxon-name-part></tp:taxon-name>)</article-title><source>Zookeys</source><day>30</day><month>7</month><year>2021</year><volume>1052</volume><fpage>43</fpage><lpage>53</lpage><pub-id pub-id-type="doi">10.3897/zookeys.1052.66743</pub-id></mixed-citation></tp:treatment-meta><tp:nomenclature><label>Genus</label><tp:taxon-name><object-id xmlns:xlink="http://www.w3.org/1999/xlink" content-type="arpha" xlink:type="simple">D2165190-77CD-5249-8E8F-85CB580FDB93</object-id>
              <tp:taxon-name-part taxon-name-part-type="genus" reg="Camptoscaphiella">Camptoscaphiella</tp:taxon-name-part>
            </tp:taxon-name><tp:taxon-authority>Caporiacco, 1934</tp:taxon-authority></tp:nomenclature><tp:treatment-sec sec-type="type species" id="SECID0EQHAC"><title>Type species.</title><p><italic><tp:taxon-name><tp:taxon-name-part taxon-name-part-type="genus" reg="Camptoscaphiella">Camptoscaphiella</tp:taxon-name-part> <tp:taxon-name-part taxon-name-part-type="species" reg="fulva">fulva</tp:taxon-name-part></tp:taxon-name></italic> Caporiacco, 1934, by monotypy.</p></tp:treatment-sec><tp:treatment-sec sec-type="diagnosis" id="SECID0EBIAC"><title>Diagnosis.</title><p>Males of this genus can easily be separated from all other oonopid genera by the heart-shaped sternum with conical projection on the anterolateral corners, spination of the first two legs (tibia I and II with four pairs of long spines, and metatarsus I and II with two pairs of long spines); the extremely large, club-shaped palpal patella; and a cymbium that is not fused with the bulb. Females of this genus are similar to those of <italic><tp:taxon-name><tp:taxon-name-part taxon-name-part-type="genus" reg="Ischnothyreus">Ischnothyreus</tp:taxon-name-part></tp:taxon-name></italic> Simon, 1893, but can be separated by lacking the distinct, darkly sclerotized, strongly winding duct and uniquely shaped atrium (revised from <xref ref-type="bibr" rid="B1">Baehr and Harvey 2013</xref>).</p></tp:treatment-sec><tp:treatment-sec sec-type="distribution" id="SECID0ESIAC"><title>Distribution.</title><p>China (Yunnan), New Caledonia, South Asia (Bhutan, India, Pakistan, Sri Lanka), Southeast Asia (Thailand).</p></tp:treatment-sec><ref-list><ref id="B1"><mixed-citation xmlns:xlink="http://www.w3.org/1999/xlink" xlink:type="simple"><person-group><name name-style="western"><surname>Baehr</surname><given-names>BC</given-names></name><name name-style="western"><surname>Harvey</surname><given-names>MS</given-names></name></person-group> (<year>2013</year>) <article-title>The first goblin spiders of the genus <italic><tp:taxon-name><tp:taxon-name-part taxon-name-part-type="genus">Camptoscaphiella</tp:taxon-name-part></tp:taxon-name></italic> (<tp:taxon-name><tp:taxon-name-part taxon-name-part-type="order">Araneae</tp:taxon-name-part></tp:taxon-name>: <tp:taxon-name><tp:taxon-name-part taxon-name-part-type="family">Oonopidae</tp:taxon-name-part></tp:taxon-name>) from New Caledonia.</article-title><source>Australian Journal of Entomology</source><volume>52</volume>: <fpage>144</fpage>–<lpage>150</lpage>. <ext-link xlink:type="simple" ext-link-type="doi" xlink:href="10.1111/aen.12010">https://doi.org/10.1111/aen.12010</ext-link></mixed-citation></ref></ref-list></tp:taxon-treatment>
