# Supplementary material for: Two new species of the genus Camptoscaphiella from Yunnan, China (Araneae, Oonopidae)
Source: Zookeys. 2021 Jul 30;1052:43–53. doi: 10.3897/zookeys.1052.66743 (PMC8346408; doi:10.3897/zookeys.1052.66743)
Supplement: XML Treatment for Camptoscaphiella changxu [file zookeys.1052.66743-treatment2.xml]

<!DOCTYPE tp:taxon-treatment
  PUBLIC "-//TaxonX//DTD Taxonomic Treatment Publishing DTD v0 20100105//EN" "tax-treatment-NSO.dtd">
<tp:taxon-treatment xmlns:tp="http://www.plazi.org/taxpub"><tp:treatment-meta><kwd-group><label>Taxon classification</label><kwd><named-content xmlns:xlink="http://www.w3.org/1999/xlink" content-type="kingdom">Animalia</named-content></kwd><kwd><named-content xmlns:xlink="http://www.w3.org/1999/xlink" content-type="order">Araneae</named-content></kwd><kwd><named-content xmlns:xlink="http://www.w3.org/1999/xlink" content-type="family">Oonopidae</named-content></kwd></kwd-group><mixed-citation publication-type="journal"><person-group><name><surname>Huang</surname><given-names>Ying</given-names></name><name><surname>Bian</surname><given-names>Dongju</given-names></name><name><surname>Tong</surname><given-names>Yanfeng</given-names></name><name><surname>Li</surname><given-names>Shuqiang</given-names></name></person-group><article-title>Two new species of the genus <italic><tp:taxon-name><tp:taxon-name-part taxon-name-part-type="genus" reg="Camptoscaphiella">Camptoscaphiella</tp:taxon-name-part></tp:taxon-name></italic> from Yunnan, China (<tp:taxon-name><tp:taxon-name-part taxon-name-part-type="order">Araneae</tp:taxon-name-part></tp:taxon-name>, <tp:taxon-name><tp:taxon-name-part taxon-name-part-type="family">Oonopidae</tp:taxon-name-part></tp:taxon-name>)</article-title><source>Zookeys</source><day>30</day><month>7</month><year>2021</year><volume>1052</volume><fpage>43</fpage><lpage>53</lpage><pub-id pub-id-type="doi">10.3897/zookeys.1052.66743</pub-id></mixed-citation></tp:treatment-meta><tp:nomenclature><tp:taxon-name><object-id xmlns:xlink="http://www.w3.org/1999/xlink" content-type="arpha" xlink:type="simple">446C9D4F-BC5D-5E81-A297-F595E9D523EA</object-id>
              <tp:taxon-name-part taxon-name-part-type="genus" reg="Camptoscaphiella">Camptoscaphiella</tp:taxon-name-part>
              <tp:taxon-name-part taxon-name-part-type="species" reg="changxu">changxu</tp:taxon-name-part>
              <object-id xmlns:xlink="http://www.w3.org/1999/xlink" content-type="zoobank" xlink:type="simple">http://zoobank.org/4FA56EE3-F9C4-4B6F-8AD0-0E2C0A6FF85C</object-id>
            </tp:taxon-name><tp:taxon-authority>Tong &amp; Li</tp:taxon-authority><tp:taxon-status xmlns:xlink="http://www.w3.org/1999/xlink" xlink:type="simple">sp. nov.</tp:taxon-status><xref ref-type="fig" rid="F1">Figures 1</xref><xref ref-type="fig" rid="F2">, 2</xref><xref ref-type="fig" rid="F3">, 3</xref></tp:nomenclature><tp:treatment-sec sec-type="type material" id="SECID0EMKAC"><title>Type material.</title><p><bold><italic>Holotype</italic></bold> ♂ China, Yunnan, Menglun, <abbrev xmlns:xlink="http://www.w3.org/1999/xlink" content-type="institution" xlink:title="Xishuangbanna Tropical Botanical Garden" id="ABBRID0EXKAC" xlink:type="simple">XTBG</abbrev>, <italic><tp:taxon-name><tp:taxon-name-part taxon-name-part-type="genus" reg="Paramichelia">Paramichelia</tp:taxon-name-part> <tp:taxon-name-part taxon-name-part-type="species" reg="baillonii">baillonii</tp:taxon-name-part></tp:taxon-name></italic> plantation; <named-content xmlns:xlink="http://www.w3.org/1999/xlink" content-type="dwc:verbatimCoordinates" xlink:type="simple"><named-content content-type="geo-json" specific-use="{&#34;type&#34;:&#34;Point&#34;,&#34;coordinates&#34;:[101.284533,21.897050]}" id="NCID0EKLAC" xlink:type="simple">21°53.823'N, 101°17.072'E</named-content></named-content>; 613 m; pitfall traps; 1–15 May 2007; Guo Zheng leg. (<abbrev xmlns:xlink="http://www.w3.org/1999/xlink" content-type="institution" xlink:title="Shenyang Normal University" id="ABBRID0EPLAC" xlink:type="simple">SYNU</abbrev>-481). <bold><italic>Paratypes</italic></bold> [same data as holotype except where indicated] 1♂ (<abbrev xmlns:xlink="http://www.w3.org/1999/xlink" content-type="institution" xlink:title="Shenyang Normal University" id="ABBRID0EXLAC" xlink:type="simple">SYNU</abbrev>-482); 1♂ (<abbrev xmlns:xlink="http://www.w3.org/1999/xlink" content-type="institution" xlink:title="Shenyang Normal University" id="ABBRID0E3LAC" xlink:type="simple">SYNU</abbrev>-494); 1♂1♀, pitfall traps, 16–31 June 2007 (<abbrev xmlns:xlink="http://www.w3.org/1999/xlink" content-type="institution" xlink:title="Shenyang Normal University" id="ABBRID0EBMAC" xlink:type="simple">SYNU</abbrev>-483–484); 1♂, pitfall traps, 1–9 Dec. 2006 (<abbrev xmlns:xlink="http://www.w3.org/1999/xlink" content-type="institution" xlink:title="Shenyang Normal University" id="ABBRID0EGMAC" xlink:type="simple">SYNU</abbrev>-485); 1♂, pitfall traps, 1–9 Dec. 2006 (<abbrev xmlns:xlink="http://www.w3.org/1999/xlink" content-type="institution" xlink:title="Shenyang Normal University" id="ABBRID0ELMAC" xlink:type="simple">SYNU</abbrev>-486); 1♀ (<abbrev xmlns:xlink="http://www.w3.org/1999/xlink" content-type="institution" xlink:title="Shenyang Normal University" id="ABBRID0EQMAC" xlink:type="simple">SYNU</abbrev>-487); 1♂1♀, <abbrev xmlns:xlink="http://www.w3.org/1999/xlink" content-type="institution" xlink:title="Xishuangbanna Tropical Botanical Garden" id="ABBRID0EVMAC" xlink:type="simple">XTBG</abbrev>, Secondary tropical montane evergreen broad-leaved forest, <named-content xmlns:xlink="http://www.w3.org/1999/xlink" content-type="dwc:verbatimCoordinates" xlink:type="simple"><named-content content-type="geo-json" specific-use="{&#34;type&#34;:&#34;Point&#34;,&#34;coordinates&#34;:[101.210567,21.913550]}" id="NCID0E4MAC" xlink:type="simple">21°54.813'N, 101°12.634'E</named-content></named-content>, 876 m, pitfall traps, 16–24 Sep. 2006, Guo Zheng leg. (<abbrev xmlns:xlink="http://www.w3.org/1999/xlink" content-type="institution" xlink:title="Shenyang Normal University" id="ABBRID0ECNAC" xlink:type="simple">SYNU</abbrev>-488–489); 1♂1♀, pitfall traps, 1–15 July 2007 (<abbrev xmlns:xlink="http://www.w3.org/1999/xlink" content-type="institution" xlink:title="Shenyang Normal University" id="ABBRID0EHNAC" xlink:type="simple">SYNU</abbrev>-490–491); 1♂1♀, pitfall traps, 16–31 June 2007 (<abbrev xmlns:xlink="http://www.w3.org/1999/xlink" content-type="institution" xlink:title="Shenyang Normal University" id="ABBRID0EMNAC" xlink:type="simple">SYNU</abbrev>-492–493).</p></tp:treatment-sec><tp:treatment-sec sec-type="diagnosis" id="SECID0ERNAC"><title>Diagnosis.</title><p>This new species is similar to <italic><tp:taxon-name><tp:taxon-name-part taxon-name-part-type="genus" reg="Camptoscaphiella">C.</tp:taxon-name-part> <tp:taxon-name-part taxon-name-part-type="species" reg="schwendingeri">schwendingeri</tp:taxon-name-part></tp:taxon-name></italic> Baehr, 2010 (female unknown), but can be distinguished by the long, strongly-curved setae between the cheliceral paturons (Figs <xref ref-type="fig" rid="F1">1F, G</xref>, <xref ref-type="fig" rid="F2">2A–C</xref>) and a uniformly coloured carapace (vs setae absent and the carapace with a longitudinal brown stripe (<xref ref-type="bibr" rid="B2">Baehr and Ubick 2010</xref>: figs 327–331)). Females of this new species can be distinguished from congeners by the star-shaped structure of the endogyne and the strongly-curved copulatory duct (Fig. <xref ref-type="fig" rid="F3">3H–J</xref>).</p><fig id="F1" position="float" orientation="portrait"><object-id xmlns:xlink="http://www.w3.org/1999/xlink" content-type="doi" xlink:type="simple">10.3897/zookeys.1052.66743.figure1</object-id><object-id xmlns:xlink="http://www.w3.org/1999/xlink" content-type="arpha" xlink:type="simple">E59C3595-52FD-5EDA-A28F-72A48E508AEC</object-id><label>Figure 1.</label><caption><p><italic><tp:taxon-name><tp:taxon-name-part taxon-name-part-type="genus" reg="Camptoscaphiella">Camptoscaphiella</tp:taxon-name-part> <tp:taxon-name-part taxon-name-part-type="species" reg="changxu">changxu</tp:taxon-name-part></tp:taxon-name></italic> sp. nov., male holotype (<abbrev xmlns:xlink="http://www.w3.org/1999/xlink" content-type="institution" xlink:title="Shenyang Normal University" id="ABBRID0EFPAC" xlink:type="simple">SYNU</abbrev>-481) <bold>A, C, E</bold> habitus in dorsal, ventral, and lateral views <bold>B, D, F, G</bold> prosoma in dorsal, ventral, lateral, and anterior views <bold>H, I</bold> left palp in prolateral and retrolateral views. Scale bars: 0.4 mm (<bold>A, C, E</bold>); 0.2 mm (<bold>B, D, F–I</bold>).</p></caption><graphic xmlns:xlink="http://www.w3.org/1999/xlink" xlink:href="zookeys-1052-043-g001.jpg" position="float" orientation="portrait" xlink:type="simple" id="oo_572008.jpg"><uri content-type="original_file" xlink:type="simple">https://binary.pensoft.net/fig/572008</uri></graphic></fig></tp:treatment-sec><tp:treatment-sec sec-type="description" id="SECID0EZPAC"><title>Description.</title><p><bold>Male (holotype)</bold>: <bold><italic>Body</italic></bold>: uniformly colored, yellow; habitus as in Fig. <xref ref-type="fig" rid="F1">1A, C, E</xref>; length 1.29. <bold><italic>Carapace</italic></bold> (Fig. <xref ref-type="fig" rid="F1">1B, F</xref>): 0.65 long, 0.59 wide; pars cephalica strongly elevated in lateral view, surface of elevated portion and sides of pars cephalica finely reticulate. <bold><italic>Eyes</italic></bold> (Fig. <xref ref-type="fig" rid="F1">1B, G</xref>): <abbrev xmlns:xlink="http://www.w3.org/1999/xlink" xlink:title="anterior lateral eyes" id="ABBRID0EXAAE" xlink:type="simple">ALE</abbrev> 0.057; <abbrev xmlns:xlink="http://www.w3.org/1999/xlink" xlink:title="posterior median eyes" id="ABBRID0E2AAE" xlink:type="simple">PME</abbrev> 0.049; <abbrev xmlns:xlink="http://www.w3.org/1999/xlink" xlink:title="posterior lateral eyes" id="ABBRID0E6AAE" xlink:type="simple">PLE</abbrev> 0.049; <abbrev xmlns:xlink="http://www.w3.org/1999/xlink" xlink:title="anterior lateral eyes" id="ABBRID0EDBAE" xlink:type="simple">ALE</abbrev> circular, <abbrev xmlns:xlink="http://www.w3.org/1999/xlink" xlink:title="posterior median eyes" id="ABBRID0EHBAE" xlink:type="simple">PME</abbrev> oval, <abbrev xmlns:xlink="http://www.w3.org/1999/xlink" xlink:title="posterior lateral eyes" id="ABBRID0ELBAE" xlink:type="simple">PLE</abbrev> oval; posterior eye row procurved from both above and front; <abbrev xmlns:xlink="http://www.w3.org/1999/xlink" xlink:title="anterior lateral eyes" id="ABBRID0EPBAE" xlink:type="simple">ALE</abbrev> separated by less than one radius. <bold><italic>Clypeus</italic></bold> (Fig. <xref ref-type="fig" rid="F1">1F, G</xref>): margin unmodified, straight in front view, sloping forward in lateral view. <bold><italic>Mouthparts</italic></bold> (Figs <xref ref-type="fig" rid="F1">1F, G</xref>, <xref ref-type="fig" rid="F2">2A–C</xref>): with several long, strongly-curved setae between paturons. <bold><italic>Sternum</italic></bold> (Fig. <xref ref-type="fig" rid="F1">1D</xref>): as long as wide, pale orange, surface finely reticulate. <bold><italic>Abdomen</italic></bold> (Fig. <xref ref-type="fig" rid="F1">1A, C, E</xref>): 0.67 long, 0.41 wide; oval, scuta pale orange; dorsal scutum covering about 2⁄3 of abdomen length, between 1/2 and 3⁄4 of abdomen width, not fused to epigastric scutum; postgastric scutum small, just near epigastric furrow. <bold><italic>Legs</italic></bold>: pale orange. <bold><italic>Palp</italic></bold> (Figs <xref ref-type="fig" rid="F1">1H, I</xref>, <xref ref-type="fig" rid="F2">2D–K</xref>): reddish-brown; patella extremely long club-shaped, about 4.3 times of the femur length, and 2.1 times of the bulb length; cymbium narrow in dorsal view; distal part of bulb with a broad ventral process (<abbrev xmlns:xlink="http://www.w3.org/1999/xlink" xlink:title="ventral process" id="ABBRID0EBDAE" xlink:type="simple">vp</abbrev>) and a narrow dorsal process (<abbrev xmlns:xlink="http://www.w3.org/1999/xlink" xlink:title="dorsal process" id="ABBRID0EFDAE" xlink:type="simple">dp</abbrev>), the dorsal one with basally wing-shaped appendices (<abbrev xmlns:xlink="http://www.w3.org/1999/xlink" xlink:title="wing-shaped appendices" id="ABBRID0EJDAE" xlink:type="simple">wa</abbrev>).</p><fig id="F2" position="float" orientation="portrait"><object-id xmlns:xlink="http://www.w3.org/1999/xlink" content-type="doi" xlink:type="simple">10.3897/zookeys.1052.66743.figure2</object-id><object-id xmlns:xlink="http://www.w3.org/1999/xlink" content-type="arpha" xlink:type="simple">7DB80C23-FFFF-5EFD-8E90-CABFCB0DDE70</object-id><label>Figure 2.</label><caption><p><italic><tp:taxon-name><tp:taxon-name-part taxon-name-part-type="genus" reg="Camptoscaphiella">Camptoscaphiella</tp:taxon-name-part> <tp:taxon-name-part taxon-name-part-type="species" reg="changxu">changxu</tp:taxon-name-part></tp:taxon-name></italic> sp. nov., male holotype (<abbrev xmlns:xlink="http://www.w3.org/1999/xlink" content-type="institution" xlink:title="Shenyang Normal University" id="ABBRID0EAEAE" xlink:type="simple">SYNU</abbrev>-481), <abbrev xmlns:xlink="http://www.w3.org/1999/xlink" xlink:title="scanning electron microscopy" id="ABBRID0EFEAE" xlink:type="simple">SEM</abbrev><bold>A–C</bold> prosoma in anterior, lateral, and ventral views <bold>D–F</bold> left palp, prolateral, retrolateral, and dorsal views <bold>G, J, K</bold> distal part of bulb, dorsal, prolateral, and retrolateral views <bold>H, I</bold> left palpal bulb, prolateral and retrolateral views. Abbreviations: <abbrev xmlns:xlink="http://www.w3.org/1999/xlink" xlink:title="dorsal process" id="ABBRID0EREAE" xlink:type="simple">dp</abbrev> = dorsal process; <abbrev xmlns:xlink="http://www.w3.org/1999/xlink" xlink:title="pore" id="ABBRID0EVEAE" xlink:type="simple">po</abbrev> = pore; <abbrev xmlns:xlink="http://www.w3.org/1999/xlink" xlink:title="ventral process" id="ABBRID0EZEAE" xlink:type="simple">vp</abbrev> = ventral process; <abbrev xmlns:xlink="http://www.w3.org/1999/xlink" xlink:title="wing-shaped appendices" id="ABBRID0E4EAE" xlink:type="simple">wa</abbrev> = wing-shaped appendices. Scale bars: 0.2 mm (<bold>A–E</bold>); 0.1 mm (<bold>F, H, I</bold>); 0.05 mm (<bold>G, J, K</bold>).</p></caption><graphic xmlns:xlink="http://www.w3.org/1999/xlink" xlink:href="zookeys-1052-043-g002.jpg" position="float" orientation="portrait" xlink:type="simple" id="oo_572009.jpg"><uri content-type="original_file" xlink:type="simple">https://binary.pensoft.net/fig/572009</uri></graphic></fig><p><bold>Female (<abbrev xmlns:xlink="http://www.w3.org/1999/xlink" content-type="institution" xlink:title="Shenyang Normal University" id="ABBRID0EQFAE" xlink:type="simple">SYNU</abbrev>-484)</bold>: <bold><italic>Body</italic></bold>: habitus as in Fig. <xref ref-type="fig" rid="F3">3A–C</xref>; length 1.37. <bold><italic>Carapace</italic></bold>: 0.62 long, 0.57 wide. <bold><italic>Eyes</italic></bold>: <abbrev xmlns:xlink="http://www.w3.org/1999/xlink" xlink:title="anterior lateral eyes" id="ABBRID0EDGAE" xlink:type="simple">ALE</abbrev> 0.065; <abbrev xmlns:xlink="http://www.w3.org/1999/xlink" xlink:title="posterior median eyes" id="ABBRID0EHGAE" xlink:type="simple">PME</abbrev> 0.049; <abbrev xmlns:xlink="http://www.w3.org/1999/xlink" xlink:title="posterior lateral eyes" id="ABBRID0ELGAE" xlink:type="simple">PLE</abbrev> 0.057. <bold><italic>Mouthparts</italic></bold>: chelicerae unmodified. <bold><italic>Abdomen</italic></bold>: 0.79 long, 0.52 wide. <bold><italic><tp:taxon-name><tp:taxon-name-part taxon-name-part-type="genus" reg="Epigastric">Epigastric</tp:taxon-name-part> <tp:taxon-name-part taxon-name-part-type="species" reg="area">area</tp:taxon-name-part></tp:taxon-name></italic></bold> (Fig. <xref ref-type="fig" rid="F3">3H, I</xref>): surface without external features. <bold><italic><tp:taxon-name><tp:taxon-name-part taxon-name-part-type="genus" reg="Endogyne">Endogyne</tp:taxon-name-part></tp:taxon-name></italic></bold> (Fig. <xref ref-type="fig" rid="F3">3J</xref>): with an anterior star-shaped structure (<abbrev xmlns:xlink="http://www.w3.org/1999/xlink" xlink:title="star-shaped structure" id="ABBRID0ERHAE" xlink:type="simple">ss</abbrev>); copulatory duct (<abbrev xmlns:xlink="http://www.w3.org/1999/xlink" xlink:title="copulatory duct" id="ABBRID0EVHAE" xlink:type="simple">cd</abbrev>) very long, strongly curved; apodemes thread-shaped (a).</p><fig id="F3" position="float" orientation="portrait"><object-id xmlns:xlink="http://www.w3.org/1999/xlink" content-type="doi" xlink:type="simple">10.3897/zookeys.1052.66743.figure3</object-id><object-id xmlns:xlink="http://www.w3.org/1999/xlink" content-type="arpha" xlink:type="simple">8E0F7A2B-ADC9-5014-970B-AFAF131D8B0A</object-id><label>Figure 3.</label><caption><p><italic><tp:taxon-name><tp:taxon-name-part taxon-name-part-type="genus" reg="Camptoscaphiella">Camptoscaphiella</tp:taxon-name-part> <tp:taxon-name-part taxon-name-part-type="species" reg="changxu">changxu</tp:taxon-name-part></tp:taxon-name></italic> sp. nov., female paratype (<abbrev xmlns:xlink="http://www.w3.org/1999/xlink" content-type="institution" xlink:title="Shenyang Normal University" id="ABBRID0EMIAE" xlink:type="simple">SYNU</abbrev>-484) <bold>A–C</bold> habitus in dorsal, ventral, and lateral views <bold>D–G</bold> prosoma in dorsal, ventral, anterior, and lateral views <bold>H</bold> epigastric region, ventral view <bold>I, J</bold> endogyne (cleared in lactic acid), ventral and dorsal views. Abbreviations: a= apodemes; <abbrev xmlns:xlink="http://www.w3.org/1999/xlink" xlink:title="copulatory duct" id="ABBRID0EZIAE" xlink:type="simple">cd</abbrev> = copulatory duct; <abbrev xmlns:xlink="http://www.w3.org/1999/xlink" xlink:title="star-shaped structure" id="ABBRID0E4IAE" xlink:type="simple">ss</abbrev> = star-shaped structure. Scale bars: 0.4 mm (<bold>A–C</bold>); 0.2 mm (<bold>D–G</bold>); 0.1 mm (<bold>H–J</bold>).</p></caption><graphic xmlns:xlink="http://www.w3.org/1999/xlink" xlink:href="zookeys-1052-043-g003.jpg" position="float" orientation="portrait" xlink:type="simple" id="oo_572010.jpg"><uri content-type="original_file" xlink:type="simple">https://binary.pensoft.net/fig/572010</uri></graphic></fig></tp:treatment-sec><tp:treatment-sec sec-type="etymology" id="SECID0EMJAE"><title>Etymology.</title><p>The specific name is derived from Chinese pinyin, “<tp:taxon-name><tp:taxon-name-part taxon-name-part-type="genus" reg="Camptoscaphiella"/><tp:taxon-name-part taxon-name-part-type="species" reg="changxu">changxu</tp:taxon-name-part></tp:taxon-name>”, which means “macrochaeta”, referring to the long, curved setae between male cheliceral paturons; noun in apposition.</p></tp:treatment-sec><tp:treatment-sec sec-type="comments" id="SECID0E2JAE"><title>Comments.</title><p>The male chelicerae are unmodified in species considered to belong to the genus (<xref ref-type="bibr" rid="B2">Baehr and Ubick 2010</xref>). The long, strongly-curved setae between male cheliceral paturon of this species are unique in this genus, even in the entire order.</p></tp:treatment-sec><tp:treatment-sec sec-type="distribution" id="SECID0EFKAE"><title>Distribution.</title><p>Known only from the type locality.</p></tp:treatment-sec><ref-list><ref id="B2"><mixed-citation xmlns:xlink="http://www.w3.org/1999/xlink" xlink:type="simple"><person-group><name name-style="western"><surname>Baehr</surname><given-names>BC</given-names></name><name name-style="western"><surname>Ubick</surname><given-names>D</given-names></name></person-group> (<year>2010</year>) <article-title>A review of the Asian goblin spider genus <italic><tp:taxon-name><tp:taxon-name-part taxon-name-part-type="genus">Camptoscaphiella</tp:taxon-name-part></tp:taxon-name></italic> (<tp:taxon-name><tp:taxon-name-part taxon-name-part-type="order">Araneae</tp:taxon-name-part></tp:taxon-name>: <tp:taxon-name><tp:taxon-name-part taxon-name-part-type="family">Oonopidae</tp:taxon-name-part></tp:taxon-name>).</article-title><source>American Museum Novitates</source><volume>3697</volume>: <fpage>1</fpage>–<lpage>65</lpage>. <ext-link xlink:type="simple" ext-link-type="doi" xlink:href="10.1206/3697.2">https://doi.org/10.1206/3697.2</ext-link></mixed-citation></ref></ref-list></tp:taxon-treatment>
