# Supplementary material for: Two new species of the genus Camptoscaphiella from Yunnan, China (Araneae, Oonopidae)
Source: Zookeys. 2021 Jul 30;1052:43–53. doi: 10.3897/zookeys.1052.66743 (PMC8346408; doi:10.3897/zookeys.1052.66743)
Supplement: XML Treatment for Camptoscaphiella linyejiei [file zookeys.1052.66743-treatment3.xml]

<!DOCTYPE tp:taxon-treatment
  PUBLIC "-//TaxonX//DTD Taxonomic Treatment Publishing DTD v0 20100105//EN" "tax-treatment-NSO.dtd">
<tp:taxon-treatment xmlns:tp="http://www.plazi.org/taxpub"><tp:treatment-meta><kwd-group><label>Taxon classification</label><kwd><named-content xmlns:xlink="http://www.w3.org/1999/xlink" content-type="kingdom">Animalia</named-content></kwd><kwd><named-content xmlns:xlink="http://www.w3.org/1999/xlink" content-type="order">Araneae</named-content></kwd><kwd><named-content xmlns:xlink="http://www.w3.org/1999/xlink" content-type="family">Oonopidae</named-content></kwd></kwd-group><mixed-citation publication-type="journal"><person-group><name><surname>Huang</surname><given-names>Ying</given-names></name><name><surname>Bian</surname><given-names>Dongju</given-names></name><name><surname>Tong</surname><given-names>Yanfeng</given-names></name><name><surname>Li</surname><given-names>Shuqiang</given-names></name></person-group><article-title>Two new species of the genus <italic><tp:taxon-name><tp:taxon-name-part taxon-name-part-type="genus" reg="Camptoscaphiella">Camptoscaphiella</tp:taxon-name-part></tp:taxon-name></italic> from Yunnan, China (<tp:taxon-name><tp:taxon-name-part taxon-name-part-type="order">Araneae</tp:taxon-name-part></tp:taxon-name>, <tp:taxon-name><tp:taxon-name-part taxon-name-part-type="family">Oonopidae</tp:taxon-name-part></tp:taxon-name>)</article-title><source>Zookeys</source><day>30</day><month>7</month><year>2021</year><volume>1052</volume><fpage>43</fpage><lpage>53</lpage><pub-id pub-id-type="doi">10.3897/zookeys.1052.66743</pub-id></mixed-citation></tp:treatment-meta><tp:nomenclature><tp:taxon-name><object-id xmlns:xlink="http://www.w3.org/1999/xlink" content-type="arpha" xlink:type="simple">E5638B53-20AE-55B1-A162-23BF1CE149E5</object-id>
              <tp:taxon-name-part taxon-name-part-type="genus" reg="Camptoscaphiella">Camptoscaphiella</tp:taxon-name-part>
              <tp:taxon-name-part taxon-name-part-type="species" reg="linyejiei">linyejiei</tp:taxon-name-part>
              <object-id xmlns:xlink="http://www.w3.org/1999/xlink" content-type="zoobank" xlink:type="simple">http://zoobank.org/FB8CB22C-F158-4B92-8C8B-AA763217B744</object-id>
            </tp:taxon-name><tp:taxon-authority>Tong &amp; Li</tp:taxon-authority><tp:taxon-status xmlns:xlink="http://www.w3.org/1999/xlink" xlink:type="simple">sp. nov.</tp:taxon-status><xref ref-type="fig" rid="F4">Figures 4</xref><xref ref-type="fig" rid="F5">, 5</xref><xref ref-type="fig" rid="F6">, 6</xref></tp:nomenclature><tp:treatment-sec sec-type="type material" id="SECID0E6LAE"><title>Type material.</title><p><bold><italic>Holotype</italic></bold> ♂ China, Yunnan, Baoshan City, Longling County, Datianba Village, Xianren Cave; <named-content xmlns:xlink="http://www.w3.org/1999/xlink" content-type="dwc:verbatimCoordinates" xlink:type="simple"><named-content content-type="geo-json" specific-use="{&#34;type&#34;:&#34;Point&#34;,&#34;coordinates&#34;:[99.632167,29.968167]}" id="NCID0ENMAE" xlink:type="simple">24°358.09'N, 99°037.93'E</named-content></named-content>; 3 Oct. 2020; Yejie Lin Leg. (<abbrev xmlns:xlink="http://www.w3.org/1999/xlink" content-type="institution" xlink:title="Shenyang Normal University" id="ABBRID0ESMAE" xlink:type="simple">SYNU</abbrev>-479). <bold><italic>Paratype</italic></bold> 1♀: same data as holotype (<abbrev xmlns:xlink="http://www.w3.org/1999/xlink" content-type="institution" xlink:title="Shenyang Normal University" id="ABBRID0E1MAE" xlink:type="simple">SYNU</abbrev>-480).</p></tp:treatment-sec><tp:treatment-sec sec-type="diagnosis" id="SECID0E6MAE"><title>Diagnosis.</title><p>This new species is similar to <italic><tp:taxon-name><tp:taxon-name-part taxon-name-part-type="genus" reg="Camptoscaphiella">C.</tp:taxon-name-part> <tp:taxon-name-part taxon-name-part-type="species" reg="sinensis">sinensis</tp:taxon-name-part></tp:taxon-name></italic>, but can be distinguished by the flat carapace (Fig. <xref ref-type="fig" rid="F4">4F</xref>), the presence of dorsal and ventral abdominal scuta (Fig. <xref ref-type="fig" rid="F4">4A, C, E</xref>), the unmodified cymbium (Fig. <xref ref-type="fig" rid="F5">5E</xref>), and the short processes of tip of the bulb (Fig. <xref ref-type="fig" rid="F5">5G, H</xref>). <italic><tp:taxon-name><tp:taxon-name-part taxon-name-part-type="genus" reg="Camptoscaphiella">Camptoscaphiella</tp:taxon-name-part> <tp:taxon-name-part taxon-name-part-type="species" reg="sinensis">sinensis</tp:taxon-name-part></tp:taxon-name></italic> has the highest point of carapace at posterior 2/3, the abdomen lacking scuta, the tip of the cymbium with a pair of enlarged tubular setae, and the tip of bulb with elongated processes (<xref ref-type="bibr" rid="B4">Deeleman-Reinhold 1995</xref>: figs 1–5).</p><fig id="F4" position="float" orientation="portrait"><object-id xmlns:xlink="http://www.w3.org/1999/xlink" content-type="doi" xlink:type="simple">10.3897/zookeys.1052.66743.figure4</object-id><object-id xmlns:xlink="http://www.w3.org/1999/xlink" content-type="arpha" xlink:type="simple">D1D4DDAC-15F8-5037-BFF3-5CB60F51E4F3</object-id><label>Figure 4.</label><caption><p><italic><tp:taxon-name><tp:taxon-name-part taxon-name-part-type="genus" reg="Camptoscaphiella">Camptoscaphiella</tp:taxon-name-part> <tp:taxon-name-part taxon-name-part-type="species" reg="linyejiei">linyejiei</tp:taxon-name-part></tp:taxon-name></italic> sp. nov., male holotype (<abbrev xmlns:xlink="http://www.w3.org/1999/xlink" content-type="institution" xlink:title="Shenyang Normal University" id="ABBRID0ECPAE" xlink:type="simple">SYNU</abbrev>-479) <bold>A, C, E</bold> habitus in dorsal, ventral, and lateral views <bold>B, D, F, G</bold> prosoma in dorsal, ventral, lateral, and anterior views <bold>H, I</bold> left palp in prolateral and retrolateral views. Scale bars: 0.4 mm (<bold>A, C, E</bold>); 0.2 mm (<bold>B, D, F–I</bold>).</p></caption><graphic xmlns:xlink="http://www.w3.org/1999/xlink" xlink:href="zookeys-1052-043-g004.jpg" position="float" orientation="portrait" xlink:type="simple" id="oo_572011.jpg"><uri content-type="original_file" xlink:type="simple">https://binary.pensoft.net/fig/572011</uri></graphic></fig></tp:treatment-sec><tp:treatment-sec sec-type="description" id="SECID0EWPAE"><title>Description.</title><p><bold>Male (holotype)</bold>: <bold><italic>Body</italic></bold>: uniformly yellow; habitus as in Fig. <xref ref-type="fig" rid="F4">4A, C, E</xref>; length 1.53. <bold><italic>Carapace</italic></bold> (Fig. <xref ref-type="fig" rid="F4">4B, F</xref>): 0.71 long, 0.56 wide; pars cephalica slightly elevated in lateral view, surface of elevated portion and sides of pars cephalica finely reticulated. <bold><italic>Eyes</italic></bold> (Fig. <xref ref-type="fig" rid="F4">4B, G</xref>): reduced, with only remnants. <bold><italic>Clypeus</italic></bold> (Fig. <xref ref-type="fig" rid="F4">4F, G</xref>): margin unmodified, straight in anterior view, sloping forward in lateral view. <bold><italic>Mouthparts</italic></bold> (Fig. <xref ref-type="fig" rid="F4">4D, G</xref>): chelicerae slightly divergent, anterior-median part of the endites strongly sclerotized. <bold><italic>Sternum</italic></bold> (Fig. <xref ref-type="fig" rid="F4">4D</xref>): pale orange, surface finely reticulated. <bold><italic>Abdomen</italic></bold> (Fig. <xref ref-type="fig" rid="F4">4A, C, E</xref>): 0.77 long, 0.48 wide; dorsal scutum covering 2⁄3 of abdomen length, 1⁄2 of abdomen width. <bold><italic>Legs</italic></bold>: pale orange. <bold><italic>Palp</italic></bold> (Figs <xref ref-type="fig" rid="F4">4H, I</xref>, <xref ref-type="fig" rid="F5">5A–H</xref>): reddish-brown; patella extremely long club-shaped, about 4.3 times of the femur length, and 2.2 times of the bulb length; cymbium narrow in dorsal view; distal part of bulb with a rectangular prolateral process (<abbrev xmlns:xlink="http://www.w3.org/1999/xlink" xlink:title="prolateral process" id="ABBRID0E4RAE" xlink:type="simple">pp</abbrev>), a round retrolateral process (<abbrev xmlns:xlink="http://www.w3.org/1999/xlink" xlink:title="retrolateral process" id="ABBRID0EBSAE" xlink:type="simple">rp</abbrev>) and a small ventral process (<abbrev xmlns:xlink="http://www.w3.org/1999/xlink" xlink:title="ventral small process" id="ABBRID0EFSAE" xlink:type="simple">vsp</abbrev>).</p><fig id="F5" position="float" orientation="portrait"><object-id xmlns:xlink="http://www.w3.org/1999/xlink" content-type="doi" xlink:type="simple">10.3897/zookeys.1052.66743.figure5</object-id><object-id xmlns:xlink="http://www.w3.org/1999/xlink" content-type="arpha" xlink:type="simple">984285E9-D08B-5C5D-9DD9-88AD39A64913</object-id><label>Figure 5.</label><caption><p><italic><tp:taxon-name><tp:taxon-name-part taxon-name-part-type="genus" reg="Camptoscaphiella">Camptoscaphiella</tp:taxon-name-part> <tp:taxon-name-part taxon-name-part-type="species" reg="linyejiei">linyejiei</tp:taxon-name-part></tp:taxon-name></italic> sp. nov., male holotype (<abbrev xmlns:xlink="http://www.w3.org/1999/xlink" content-type="institution" xlink:title="Shenyang Normal University" id="ABBRID0E3SAE" xlink:type="simple">SYNU</abbrev>-479), <abbrev xmlns:xlink="http://www.w3.org/1999/xlink" xlink:title="scanning electron microscopy" id="ABBRID0EBTAE" xlink:type="simple">SEM</abbrev><bold>A–C</bold> left palp, prolateral, retrolateral, and dorsal views <bold>D, G, H</bold> distal part of bulb, dorsal, prolateral, and retrolateral views <bold>E, F</bold> left palpal bulb, prolateral and retrolateral views. Abbreviations: <abbrev xmlns:xlink="http://www.w3.org/1999/xlink" xlink:title="prolateral process" id="ABBRID0ELTAE" xlink:type="simple">pp</abbrev> = prolateral process; <abbrev xmlns:xlink="http://www.w3.org/1999/xlink" xlink:title="retrolateral process" id="ABBRID0EPTAE" xlink:type="simple">rp</abbrev> = retrolateral process; <abbrev xmlns:xlink="http://www.w3.org/1999/xlink" xlink:title="ventral small process" id="ABBRID0ETTAE" xlink:type="simple">vsp</abbrev> = ventral small process. Scale bars: 0.2 mm (<bold>A, B</bold>); 0.1 mm (<bold>C, E, F</bold>); 0.03 mm (<bold>D, G, H</bold>).</p></caption><graphic xmlns:xlink="http://www.w3.org/1999/xlink" xlink:href="zookeys-1052-043-g005.jpg" position="float" orientation="portrait" xlink:type="simple" id="oo_572012.jpg"><uri content-type="original_file" xlink:type="simple">https://binary.pensoft.net/fig/572012</uri></graphic></fig><p><bold>Female (<abbrev xmlns:xlink="http://www.w3.org/1999/xlink" content-type="institution" xlink:title="Shenyang Normal University" id="ABBRID0EGUAE" xlink:type="simple">SYNU</abbrev>-480)</bold>: <bold><italic>Body</italic></bold>: habitus as in Fig. <xref ref-type="fig" rid="F6">6A–C</xref>; length 1.75. <bold><italic>Carapace</italic></bold>: 0.76 long, 0.61 wide. <bold><italic>Abdomen</italic></bold>: 1.04 long, 0.63 wide. <bold><italic><tp:taxon-name><tp:taxon-name-part taxon-name-part-type="genus" reg="Epigastric">Epigastric</tp:taxon-name-part> <tp:taxon-name-part taxon-name-part-type="species" reg="area">area</tp:taxon-name-part></tp:taxon-name></italic></bold> (Fig. <xref ref-type="fig" rid="F6">6H, I</xref>): surface without external features. <bold><italic><tp:taxon-name><tp:taxon-name-part taxon-name-part-type="genus" reg="Endogyne">Endogyne</tp:taxon-name-part></tp:taxon-name></italic></bold> (Fig. <xref ref-type="fig" rid="F6">6J</xref>): with two transverse sclerites (<abbrev xmlns:xlink="http://www.w3.org/1999/xlink" xlink:title="transverse sclerites" id="ABBRID0EVVAE" xlink:type="simple">trs</abbrev>) and a median stick-shaped sclerite (<abbrev xmlns:xlink="http://www.w3.org/1999/xlink" xlink:title="stick-shaped sclerite" id="ABBRID0EZVAE" xlink:type="simple">ssc</abbrev>); apodemes (a) thread-shaped.</p><fig id="F6" position="float" orientation="portrait"><object-id xmlns:xlink="http://www.w3.org/1999/xlink" content-type="doi" xlink:type="simple">10.3897/zookeys.1052.66743.figure6</object-id><object-id xmlns:xlink="http://www.w3.org/1999/xlink" content-type="arpha" xlink:type="simple">57EFE721-A867-5DE2-B847-9C3E2230C965</object-id><label>Figure 6.</label><caption><p><italic><tp:taxon-name><tp:taxon-name-part taxon-name-part-type="genus" reg="Camptoscaphiella">Camptoscaphiella</tp:taxon-name-part> <tp:taxon-name-part taxon-name-part-type="species" reg="linyejiei">linyejiei</tp:taxon-name-part></tp:taxon-name></italic> sp. nov., female paratype (<abbrev xmlns:xlink="http://www.w3.org/1999/xlink" content-type="institution" xlink:title="Shenyang Normal University" id="ABBRID0EQWAE" xlink:type="simple">SYNU</abbrev>-480) <bold>A–C</bold> habitus in dorsal, ventral, and lateral views <bold>D–G</bold> prosoma in dorsal, ventral, lateral, and anterior views <bold>H</bold> abdomen, ventral view <bold>I, J</bold> endogyne (cleared in lactic acid), ventral and dorsal views. Abbreviations: a = apodemes; <abbrev xmlns:xlink="http://www.w3.org/1999/xlink" xlink:title="stick-shaped sclerite" id="ABBRID0E4WAE" xlink:type="simple">ssc</abbrev> = stick-shaped sclerite; <abbrev xmlns:xlink="http://www.w3.org/1999/xlink" xlink:title="transverse sclerites" id="ABBRID0EBXAE" xlink:type="simple">trs</abbrev> = transverse sclerites. Scale bars: 0.4 mm (<bold>A–C</bold>); 0.2 mm (<bold>D–J</bold>).</p></caption><graphic xmlns:xlink="http://www.w3.org/1999/xlink" xlink:href="zookeys-1052-043-g006.jpg" position="float" orientation="portrait" xlink:type="simple" id="oo_572013.jpg"><uri content-type="original_file" xlink:type="simple">https://binary.pensoft.net/fig/572013</uri></graphic></fig></tp:treatment-sec><tp:treatment-sec sec-type="etymology" id="SECID0EOXAE"><title>Etymology.</title><p>The specific name is named after Mr Yejie Lin, the collector of the type specimens; noun (name) in genitive case.</p></tp:treatment-sec><tp:treatment-sec sec-type="distribution" id="SECID0ETXAE"><title>Distribution.</title><p>Known only from the type locality.</p></tp:treatment-sec><ref-list><ref id="B4"><mixed-citation xmlns:xlink="http://www.w3.org/1999/xlink" xlink:type="simple"><person-group><name name-style="western"><surname>Deeleman-Reinhold</surname><given-names>CL</given-names></name></person-group> (<year>1995</year>) <article-title>A new eyeless <italic><tp:taxon-name><tp:taxon-name-part taxon-name-part-type="genus">Camptoscaphiella</tp:taxon-name-part></tp:taxon-name></italic> from a Chinese cave (<tp:taxon-name><tp:taxon-name-part taxon-name-part-type="class">Arachnida</tp:taxon-name-part></tp:taxon-name>: <tp:taxon-name><tp:taxon-name-part taxon-name-part-type="order">Araneae</tp:taxon-name-part></tp:taxon-name>: <tp:taxon-name><tp:taxon-name-part taxon-name-part-type="family">Oonopidae</tp:taxon-name-part></tp:taxon-name>).</article-title><source>Beiträge zur Araneologie</source><volume>4</volume>: <fpage>25</fpage>–<lpage>29</lpage>.</mixed-citation></ref></ref-list></tp:taxon-treatment>
